# Supplementary material for: The Immune Subtypes and Landscape of Advanced-Stage Ovarian Cancer
Source: Vaccines (Basel). 2022 Sep 2;10(9):1451. doi: 10.3390/vaccines10091451 (PMC9501495; doi:10.3390/vaccines10091451)
Supplement: Supplementary file 1 [file vaccines-10-01451-s001.zip]

Archive with 7 entries (6 files):
- Supplementary Materials File/
- Supplementary Materials File/Supplementary Materials File S1.pdf
- Supplementary Materials File/Supplementary Materials File S2.pdf
- Supplementary Materials File/Supplementary Materials File S3.pdf
- Supplementary Materials File/Supplementary Materials File S4.pdf
- Supplementary Materials File/Supplementary Materials File S5.pdf
- Supplementary Materials File/Supplementary Materials File S6.pdf
